# Supplementary material for: How far are we from the era of big data in transcriptomics? Lessons from the bacterial data in GEO
Source: Brief Bioinform. 2025 Oct 23;26(5):bbaf560. doi: 10.1093/bib/bbaf560 (PMC12548026; doi:10.1093/bib/bbaf560)
Supplement: Supplementary_materials_bbaf560 [file supplementary_materials_bbaf560.zip]

Archive with 2 entries (2 files):
- Supplementary_materials_bbaf560_Figures_S1-S8.pdf
- Supplementary_materials_bbaf560_Tables_S1-S4.xlsx
