# Supplementary material for: How far are we from the era of big data in transcriptomics? Lessons from the bacterial data in GEO
Source: Brief Bioinform. 2025 Oct 23;26(5):bbaf560. doi: 10.1093/bib/bbaf560 (PMC12548026; doi:10.1093/bib/bbaf560)
Supplement: Supplementary_materials_bbaf560 [file supplementary_materials_bbaf560.zip › Supplementary_materials_bbaf560_Tables_S1-S4.xlsx]

## Sheet: Table S1
Row	Field	Original field name	Source	Documented requisiteness	Documented description	Empirical description	Agreement between documented and empirical description	Number of unique values	Data format	Technology	Class	Example
1	characteristics	characteristics_ch[n]	Documented by GEO	mandatory	Describe all available characteristics of the biological source, including factors not necessarily under investigation. Provided in 'Tag:Value' format.	See "Repository Limitation: Metadata" section in Main text.	No	37041	Semi-structured	Both	Biological	['strain: CIAT 899', 'treatment: 45min-pH4.5']
2	description	description	Documented by GEO	optional	Include any additional information not provided in the other fields, or broad descriptions that cannot be easily dissected into the other fields.	A wide variety of values and uses are found. In many cases there is redundant information with respect to other metadata fields, including descriptions of the growth protocol, experimental conditions, sample identifiers, data processing protocol, among others.	Yes	37978	Unstructured	Both	Biological	T72_LZD_0x_B
3	growth_protocol	growth_protocol_ch[n]	Documented by GEO	optional	Describe the conditions that were used to grow or maintain organisms or cells prior to extract preparation.	Due to the unstructured nature of the field, there is a wide variety of formats used. These often include conditions such as culture medium, growth temperature, growth time, cell growth stage, optical density, etc. It also tends to mention the organism and strain name, along with its phenotype and genotype.	Yes	6354	Unstructured	Both	Biological	The medium for continuous culture contained 3 g glucose medium consisted with 0.8 g NH4Cl, 0.5 g NaCl, 7.5 g Na2HPO4•2H2O, 3 g KH2PO4 with separately added trace element of 0.2 g MgSO4•7H2O, 0.1 g CaCl2, 1 mg thiamine per liter and the concentraiton of added succinate gradually was raised from 30 g/L to 160 g/L during 9 months. The initial pH of the medium was set to be pH 8. The fermentor was ma…
4	molecule	molecule_ch[n]	Documented by GEO	mandatory	Specifies the type of molecule extracted from the biological material, which will be used for the experimental assay.	It is restricted to a limited number of values, which do not show syntactic variation.	Yes	5	Structured	Both	Biological	total RNA
5	organism	organism_ch[n]	Documented by GEO	mandatory	Indicates the organism from which the biological material was obtained.	It is observed that all the entries have taxonomically valid names, however, in multiple cases more than one organism associated with the biological material is recorded. In other cases, there are taxonomically ambiguous names of organisms that correspond to experimental designs where there is no clarity about the presence of a single organism in the sample.	No	1256	Structured	Both	Biological	Salmonella enterica subsp. enterica serovar Newport
6	source_name	source_name_ch[n]	Documented by GEO	mandatory	Identifies the biological material and associated experimental variables.	In many cases the biological material is not explicitly detailed, instead the name of the organism or the internal identifier is used in this field, which does not provide much non-redundant biological context	No	27838	Unstructured	Both	Biological	Escherichia coli MG1655, 60 min after Indol-acrylate (10 ug/ml) addition in Bonner-Vogel
7	treatment_protocol	treatment_protocol_ch[n]	Documented by GEO	optional	Details any treatment applied to the biological material prior to extraction of the molecule of interest.	It presents a wide variability in length, with some cases where the post-growth treatment context is described extensively.	Yes	4085	Unstructured	Both	Biological	Sampling by directly placing the culture sample into RNAprotect Bacteria Reagent (Qiagen, Hilden, Germany), following short centrifugation the pellet was stored at −70°C.
8	contact_city	contact_city	Documented by GEO	intrinsic	Documented as a field added during download	Location of the representative person who creates/updates the sample entry. Include names of cities, universities, and provinces.	No	961	Structured	Both	Database	Halifax
9	contact_department	contact_department	Documented by GEO	intrinsic	Documented as a field added during download	Specific instance name within the contact institute. May encompass section name related to the study area, in full format, or acronym.	No	1267	Structured	Both	Database	Department of Microbiology and Microbiology
10	contact_email	contact_email	Documented by GEO	intrinsic	Documented as a field added during download	Email address of the contact who uploaded/updated the sample entry. All entries have a correct email format.	Yes	2877	Structured	Both	Database	jeil0901@163.com
11	contact_fax	contact_fax	Documented by GEO	intrinsic	Documented as a field added during download	Fax number of the contact who uploaded/updated the sample entry. The format presents a degree of variation, with the telephone extension being present in some cases.	Yes	211	Structured	Both	Database	206-667-6524
12	contact_institute	contact_institute	Documented by GEO	intrinsic	Documented as a field added during download	Specific institute name within the contact city.	Yes	1858	Structured	Both	Database	Forschungszentrum Jülich GmbH
13	contact_name	contact_name	Documented by GEO	intrinsic	Documented as a field added during download	Name of the contact who uploaded/updated the sample entry	Yes	3395	Structured	Both	Database	Mona,,Hoyos
14	contact_phone	contact_phone	Documented by GEO	intrinsic	Documented as a field added during download	Phone number of the contact who uploaded/updated the sample entry. The format presents a degree of variation, with the country code being present in some cases.	Yes	1148	Structured	Both	Database	513-593-5422
15	contact_web_link	contact_web_link	Documented by GEO	intrinsic	Documented as a field added during download	In some cases, the web page corresponding to the instance/institute associated with the contact is presented.	Yes	68	Structured	Both	Database	http://www.bio.sci.osaka-u.ac.jp/bio_web/lab_page/kuramitu/index.html
16	data_row_count	data_row_count	Documented by GEO	intrinsic	Documented as a field added during download	Number of rows of the processed data table associated with the sample entry. In the GEO documentation it is named as “row_count”, in the analyzed dataset it is found as “data_row_count”.	No	1777	Structured	Both	Database	10289
17	geo_accession	geo_accession	Documented by GEO	mandatory	a valid Sample accession number (GSMxxx)	Accession number (GSMXXXXXX) unique to the sample. No duplications were observed	Yes	95113	Structured	Both	Database	GSM4837777
18	last_update_date	last_update_date	Documented by GEO	mandatory	Documented as a field added during download	Date of last update of the sample entry. Presents standard date format	Yes	3200	Structured	Both	Database	2018-10-08
19	status	status	Documented by GEO	mandatory	Documented as a field added during download	Registration of the status of the sample entry. The format presents first the publication status (Public) followed by the date on which the status was updated.	Yes	3651	Structured	Both	Database	Public on Jan 03 2025
20	submission_date	submission_date	Documented by GEO	mandatory	Documented as a field added during download	Date of submission of the sample entry. Presents standard date format	Yes	3912	Structured	Both	Database	2018-10-08
21	title	title	Documented by GEO	mandatory	It includes identifiers that briefly describe the sample (maximum of 120 characters).	These descriptors/titles may include a text string containing relevant characteristics of the sample (organism, experimental condition, genotype, etc.). There are also many cases where this is limited to an alphanumeric identifier without including relevant characteristics.	No	93756	Unstructured	Both	Database	Staphylococcus aureus biofilm cells_Licochalcone A 60 min_replicate2
22	biomaterial_provider	biomaterial_provider_ch[n]	Documented by GEO	optional	Specify the name of the company, laboratory or person that provided the biological material.	Identifies the name of the entity (person, institute, company) providing the biological material. Due to the diversity of entity types that can act as providers, there are multiple ways to refer to a person (full name, initials, name with honorifics/titles), collection (acronyms, aliases, official full name) or institute.	Yes	242	Structured	Both	Technical	Heran Darwin at School of Medicine, Department of Microbiology, New York University
23	channel_count	channel_count	Documented by GEO	mandatory	Documented as a field added during download	Channel number. It have only two possible values	Yes	2	Structured	Both	Technical	2
24	data_processing	data_processing	Documented by GEO	mandatory	Provide details of how data in the VALUE column of the table were generated and calculated	A wide variety of types of descriptions of data processing are presented. In some cases a succinct description is presented, in others the software, versions and parameters used for processing are presented in detail.	Yes	5673	Unstructured	Both	Technical	['Raw reads were trimmed using CLC Genomics Workbench software (Qiagen).', 'Trimmed reads were aligned to the Pseudomonas earuginosa PA14 reference genome using CLC Genomics Workbench.', 'Assembly: UCBPP-PA14 NC_008463', 'Supplementary files format and content: csv file with counts for reads that aligned with the PA14 reference']
25	extract_protocol	extract_protocol_ch[n]	Documented by GEO	mandatory	Describe the protocol used to isolate the extract material.	There are a variety of descriptions used to cover the steps of biological molecule extraction. In many cases the name of the technique used for extraction, the kit used, the particular conditions associated with this technique and the processing prior to its use in RNA microarray/sequencing are included. However, the degree of accuracy in the explanations is highly variable.	Yes	5500	Unstructured	Both	Technical	['RNA extraction was performed using a Trizol RNA isolation protocol (Invitrogen) and a mechanical lysis in Lysing Matrix B tubes (MP Biomedicals, Fisher Scientific) via rapid agitation in a Bead Mill 24 Homogenizer (Fisherbrand, Thermo Fisher Scientific). RNA extracts were then treated with the Turbo DNase (Ambion) and cleaned up using the RNeasy mini kit (Qiagen). RNA integrity and quality was …
26	hyb_protocol	hyb_protocol_ch[n]	Documented by GEO	mandatory	Describe the protocols used for hybridization, blocking and washing, and any post-processing steps such as staining.	If the process is provided, it may detail the protocol used for hybridization, blocking, and washing, providing information about all or some specific steps, in one or many lines. Furthermore, it may simply indicate the protocol of the platform used or refer to any other previously established protocol.	Yes	2002	Unstructured	Microarray	Technical	Following fragmentation, biotinylated cDNA was hybridized to Affymetrix E. coli Antisense Genome arrays for 16h at 45C and 60rpm.
27	label	label_ch[n]	Documented by GEO	mandatory	Specify the compound used to label the extract	If it is provided, specify the compound used to label the extract, being primarily Cy3, Cy5, and Biotina, although with some variation in their writing.	Yes	179	Structured	Microarray	Technical	Cy3-dUTP
28	label_protocol	label_protocol_ch[n]	Documented by GEO	mandatory	Describe the protocol used to label the extract.	If the process is provided, it may detail the protocol used to label the extract; furthermore, it may simply indicate the protocol of the platform or kit used, or refer to any other previously established protocol.	Yes	2275	Unstructured	Microarray	Technical	Fluorescent cDNA probes were prepared by an indirect aminoallyl labeling method according to protocols from Pathogen Functional Genomics Resource Center/J. Craig Venter Institute (http://pfgrc.jcvi.org/index.php/microarray/protocols.html) with following changes: 2-5 µg of total RNA was used for cDNA synthesis, and the reaction contained 300 µM aminoallyl-dUTP and 200 µM dTTP. RNA was degraded aft…
29	platform_id	platform_id	Documented by GEO	mandatory	Describe the scanning and image acquisition protocols, hardware, and software.	Accession number (GPLXXXXXX) of the platform entry associated with the described sample entry	Yes	3328	Structured	Both	Technical	GPL10537
30	scan_protocol	scan_protocol	Documented by GEO	mandatory	Describe the scanning and image acquisition protocols, hardware, and software.	If the process is provided, it details the protocol used for scanning, image acquisition, hardware and software used. It is explained on a step-by-step string using natural language, or multiple lines in a semi-structured format, providing more detailed information about hardware and software. Furthermore, it may simply indicate the protocol of the platform used or refer to any other previously e…	Yes	1837	Unstructured	Microarray	Technical	Perkin Elmer ScanArray 5000 scanner, image acquisition with ScanArray Express 3.0.1 software, spot quantification using Quantarray 3.0 software, adaptive quantification, protocol STv5_SP040504_adapforsmallpins_040817.pro
31	supplementary_file	supplementary_file	Documented by GEO	mandatory	Examples of supplementary file types include original Affymetrix CEL and EXP files, and GenePix GPR files.	List of supplementary files corresponding to the entry sample. For microarray entries, these may correspond to the raw data. However, there is a great diversity of unreadable formats (see section “Repository Limitation: Raw Data Availability”) present in this field, and in many cases it is not possible to access them through a standardized format for each manufacturer. On the other hand, in RNA-s…	No	58486	Structured	Both	Technical	ftp://ftp.ncbi.nlm.nih.gov/geo/samples/GSM8445nnn/GSM8445336/suppl/GSM8445336_wt_p1_t2_rep1_RNA_minus_cpm.bedgraph.gz
32	type	type	Documented by GEO	mandatory	SAGE. Use for SAGE submissions only.	The type of entry is described based on the molecule associated with the experiment, or the type of data linked to the experiment. Although in the documentation it is described as an exclusive field for SAGE type experiments, in microarray/RNA-seq entries it is presented with a different use than the one documented. There is a possibility of an inaccuracy in the documentation, where this field re…	No	5	Structured	Both	Technical	SRA
33	taxid	taxid	Reported in this study	N/A	No documentation	Corresponds to the numerical ID of the taxon involved in the experiment. In multiple cases more than one organism associated with the biological material is recorded. In other cases, there are taxonomically ambiguous names of organisms that correspond to experimental designs where there is no clarity about the presence of a single organism in the sample.	No	1256	Structured	Both	Biological	290633
34	contact_address	contact_address	Reported in this study	N/A	No documentation	Address of the place associated with the entity/persons who uploaded/updated the entry. You can present either uninformative descriptions (relative to the context of the other contact fields) or the full formal address of the contact institute.	No	2955	Structured	Both	Database	4202 E Fowler Ave BSF 218
35	contact_country	contact_country	Reported in this study	N/A	No documentation	Country associated with the entity/persons who uploaded/updated the entry. The official names of the countries are presented	No	56	Structured	Both	Database	Czech Republic
36	contact_laboratory	contact_laboratory	Reported in this study	N/A	No documentation	Laboratory within the contact institute. In many cases, only the last name of the PI associated with the laboratory is mentioned.	No	1310	Structured	Both	Database	Molecular and Synthetic Biology Platform
37	contact_state	contact_state	Reported in this study	N/A	No documentation	State/federal entity within the country of contact. The way in which this field is used depends primarily on the country and its regulations in the naming of states/federal entities.	No	460	Structured	Both	Database	GA - Georgia
38	contact_zip/postal_code	contact_zip/postal_code	Reported in this study	N/A	No documentation	Postal code related to the place where the submission of the sample entry was made. In most cases the postal number is included, in others the associated place is added along with the number.	No	1562	Structured	Both	Database	27709
39	relation	relation	Reported in this study	N/A	No documentation	Presents the cross references of the sample entity (GSMXXXXX) with other databases such as BioSample, SRA, among others.	No	50096	Structured	Both	Database	['BioSample: https://www.ncbi.nlm.nih.gov/biosample/SAMN10872134', 'SRA: https://www.ncbi.nlm.nih.gov/sra?term=SRX5332320']
40	series_id	series_id	Reported in this study	N/A	No documentation	Accession number (GSEXXXXXX) of the serie entry associated with the described sample entry	No	6725	Structured	Both	Database	GSE29578
41	barcode	barcode	Reported in this study	N/A	No documentation	Represents the sequence of oligo barcode, likely used to identify transcripts for the same sample, enabling the multiplexing of multiple samples within a single sequencing run.	No	12	Structured	RNA-seq	Technical	TCAT
42	instrument_model	instrument_model	Reported in this study	N/A	No documentation	Indicates the complete name of the instrument model used to produce the reads for each sample, being primarily from the Illumina biotechnology company.	No	44	Structured	RNA-seq	Technical	Helicos HeliScope
43	library_selection	library_selection	Reported in this study	N/A	No documentation	Indicates the strategy used for selecting and processing biological samples, such as cDNA, RACE, and CAGE.	No	5	Structured	RNA-seq	Technical	CAGE
44	library_source	library_source	Reported in this study	N/A	No documentation	Indicates the biological source type of the reads from the sample, which may be inherited from other repositories like SRA that require this for their submission.	No	4	Structured	RNA-seq	Technical	transcriptomic
45	library_strategy	library_strategy	Reported in this study	N/A	No documentation	Indicates the type of high-throughput sequencing strategy, such as RNA-seq, ChiP-seq, ATAC-seq. However, strategy variations like dRNA-seq are incorrectly assigned as RNA-seq, leading to missclasifications. Additionally, 'OTHER' is used to exclude from GEO submission validation documentation strategies.	No	1	Structured	RNA-seq	Technical	RNA-Seq

## Sheet: Table S2
Tool	PMID	Features	Summary	Limitations
GEOquery	17496320	# Query # Download SOFT	An R/Bioconductor package that allows access to GEO data directly from Bioconductor, as well as the download and parsing of SOFT files, with metadata for its analysis and meta-analysis.	Only focuses on querying, downloading, and parsing SOFT files, inheriting all the issues related to the GEO metadata. It also doesn't allow downloading supplementary files for the direct use of raw data; instead, use the expression matrix available on SOFT files.
TidyGEO	38047898	# Download SOFT # Process data	A website that allows non-programming researchers to easily download and perform sample-level data cleaning of metadata in GEO files. It uses R scripts built upon the GEOquery tool.	It inherits all the underlying problems from querying and downloading files through GEOquery. Even though it makes it easier to clean sample metadata, it is unable to handle multiple data processing tasks for massive data processing.
GEOexplorer	35609980	# Gene expression analysis # Access to GEO subset # Uses GEOquery	A web server and R/Bioconductor package that enables users to perform gene expression analysis via a user-friendly interface that allows exploration, integration, and harmonization of different datasets available in GEO or uploaded by the user.	It is limited to analyzing two GSEs at a time, restricting its applicability in large-scale reanalysis. It is also unable to integrate experiments performed on different platforms.
ImaGEO	30137226	# Process data # Uses GEOquery # Access to GEO subset	A web tool for gene expression meta-analysis that provides a step-by-step workflow that guides the user through a complete analysis. Starting with entering the GEO identifiers for loading the dataset through the GEOquery tool, then displays and allows quality filtering of data, to ultimately provide a set of nine meta-analysis tools before functional analysis.	Although it can detect log transformation, it inherits all the underlying problems from querying and downloading files through GEOquery. It is also constrained by only supporting a limited number of platforms and model organisms.
GEO2Enrichr	25971742	# Gene expression analysis	A browser extension designed to ease the extraction of differentially expressed genes to be used in an external gene set enrichment analysis tool, Enrichr.	The study samples must be manually selected. In addition, some metadata about the experiment must be provided. It doesn’t allow downloading supplementary files, even though it detects log transformation and performs quantile normalization when it's necessary.
shinyGEO	27503226	# Uses GEOquery # Gene expression analysis	A web-based tool for downloading the expression and sample data from the GEO dataset, to perform differential expression and survival analysis for a gene of interest.	Inherits all the underlying problems from querying and downloading files through GEOquery and lacks support for meta-analysis across multiple experiments.
recount3	34844637	# Access to GEO subset	A resource consisting of over 750,000 publicly available RNA-seq samples processed by the Monoriel pipeline. It allows querying and obtaining expression summaries from the processed dataset.	Only comprises human and mouse RNA-seq expression data from SRA datasets.
ARCHS4	29636450	# Access to GEO subset	A resource that provides access to genes and transcripts counts uniformly processed from all human and mouse RNA-seq experiments from GEO and SRA.	Only comprises human, Mus musculus, and C. elegans RNA-seq datasets. Although it allows searching samples by term-metadata matches, it relies on the user to construct a well-defined search query to match.
ReGEO	30649296	# Query # Access to GEO subset	A user-friendly database for integrative analytical research through reorganizing and categorizing the GEO series to make them searchable for useful attributes like time points or experiments.	It only parses the metadata to obtain two new categories: time points and disease; however, it doesn't resolve issues with the annotation of other metadata fields. Furthermore, it only focuses on making it easier to search for experiments that can be re-categorized and only comprise approximately half of the GEO data.
GEOmetadb	18842599	# Query	A R package that is simply a wrapper for a SQLite database parsing GEO metadata, that attempts to make access to metadata associated with GEO entities more feasible.	Only focus on the query, but do not attempt to curate or clean the GEO metadata and inherit all the related issues.
ScanGEO	29036513	# Gene expression analysis # Access to GEO subset # Uses GEOmetadb	A user-friendly Shiny web application designed to identify differentially expressed genes across all GEOmetdb in studies matching user-specified criteria, for a flexible set of genes.	It depends on the GeoMetadb package for querying, inheriting all its issues. In addition, it only supports access to curated gene expression data from GEO datasets.
Description of features:
- Query: Assist or improve the querying of GEO accessions
- Download SOFT: Allows GEO SOFT files download
- Process data: Allows automatic or manual processing of (meta)data
- Gene expression analysis: Allows gene expression analysis
- Uses GEOquery: Use the GEOquery tool
- Access to GEO subset: Provides access exclusively to a constrained GEO subset of curated or uncurated data
- Uses GEOmetadb: Use the GEOmetadb tool

## Sheet: Table S3
GPL_manufacturer	Manufacturer
<empty string>	None
multiple	multiple
A. D. Grossman (in lab)	A. D. Grossman (in lab)
Affymetrix	Affymetrix
Affymetrix (Santa Clara, CA)	Affymetrix
Affymetrix and DSM Biotechnology Centre	Affymetrix
Affymetrix custom for Conway lab	Affymetrix
Affymetrix Inc.	Affymetrix
Affymetrix, Inc.	Affymetrix
Custom-made high density antisense Affymetrix array	Affymetrix
Agilent	Agilent
agilent	Agilent
Agilent (Welgene Biotech. Co., Taiwan)	Agilent
Agilent earray - IPMC custom design	Agilent
Agilent Technologies	Agilent
Agilent technologies	Agilent
Agilent Technologies (Waldbronn, Germany)	Agilent
Agilent Technologies (Waldbronn, Germany).	Agilent
Agilent Technologies / Oxford Gene Technology	Agilent
Agilent Technologies INC	Agilent
Agilent Technologies, Inc.	Agilent
Agilent Technologies; designed by Genotypic Technology private Limited, Bangalore	Agilent
Agilent technology	Agilent
Agilent, USA.	Agilent
Agilent/OGT	Agilent
Hokkaido System Science Co., Ltd. (Agilent eArray)	Agilent
IBUMAD_AGILENT	Agilent
ImaGene, Agilent	Agilent
Aglient	Aglient
Agriculture and Agri-Food Canada, Eastern Cereal and Oilseed Research Centre, Ottawa, Ontario, Canada	Agriculture and Agri-Food Canada, Eastern Cereal and Oilseed Research Centre, Ottawa, Ontario, Canada
Alan Grossman (in lab)	Alan Grossman (in lab)
Alan Grossman (in Lab)	Alan Grossman (in Lab)
Anke Becker - Molekulare Genetik, Institut fÃ¼r Biologie III, Albert-Ludwigs-UniversitÃ¤t Freiburg, SchÃ¤nzlestr. 1 D-79104 Freiburg	Anke Becker - Molekulare Genetik, Institut fÃ¼r Biologie III, Albert-Ludwigs-UniversitÃ¤t Freiburg, SchÃ¤nzlestr. 1 D-79104 Freiburg
ArrayCore Microarray Facility at University of California, Davis	ArrayCore Microarray Facility at University of California, Davis
B. E. Murray	B. E. Murray
Bacterial Microarray Group, St Georgeâ€™s Hospital Medical	Bacterial Microarray Group, St Georgeâ€™s Hospital Medical
Bacterial Microarray Group, St. George's Hospital, London, UK	Bacterial Microarray Group, St. George's Hospital, London, UK
Bacterial Microarray Group, St. George's Hospital, London, UK (http://bugs.sgul.ac.uk/A-BUGS-20)	Bacterial Microarray Group, St. George's Hospital, London, UK (http://bugs.sgul.ac.uk/A-BUGS-20)
BayerCropScience, 4 rue Pierre Fontaine 91058 Evry	BayerCropScience, 4 rue Pierre Fontaine 91058 Evry
Beijing Institute of Disease Control and Prevention, P. R.China.	Beijing Institute of Disease Control and Prevention, P. R.China.
Beijing Institute of Microbiology and Epidemiology	Beijing Institute of Microbiology and Epidemiology
Beijing Institute of Microbiology and Epidemiology, Beijing, China	Beijing Institute of Microbiology and Epidemiology, Beijing, China
BF-Biolabs, Schneider and Zeltz	BF-Biolabs, Schneider and Zeltz
Big Red Spots, T2 002B Vet Research Tower, Cornell university, Ithaca NY 14853 USA	Big Red Spots, T2 002B Vet Research Tower, Cornell university, Ithaca NY 14853 USA
BioGenouest transcriptomic facilities (Nantes, France)	BioGenouest transcriptomic facilities (Nantes, France)
Bioprocessing Technology Institute, Singapore	Bioprocessing Technology Institute, Singapore
Biotechnology research institute of China academy of agricultural sciences	Biotechnology research institute of China academy of agricultural sciences
Boston University Microarray Resource	Boston University Microarray Resource
CapitalBio	CapitalBio
CapitalBio Corp. Beijing, China	CapitalBio Corp. Beijing, China
CapitalBio Corporation	CapitalBio Corporation
cDNA's design and synthesis took place at the E.T. Papoutsakis Lab at Northwestern University (Evanston, IL, USA). The arrays were spotted at University of Wisconsin Gene Expression Center (Madison, WI, USA)	cDNA's design and synthesis took place at the E.T. Papoutsakis Lab at Northwestern University (Evanston, IL, USA). The arrays were spotted at University of Wisconsin Gene Expression Center (Madison, WI, USA)
Center for Applied Genomics	Center for Applied Genomics
Center for Biotechnology (CeBiTec), Bielefeld university,Germany	Center for Biotechnology (CeBiTec), Bielefeld university,Germany
Center for Biotechnology, Bielefeld University	Center for Biotechnology, Bielefeld University
Centro de Astrobiologia (Instituto Nacional de TÃ©cnica Aeroespacial - Consejo Superior de Investigaciones CientÃ­ficas)	Centro de Astrobiologia (Instituto Nacional de TÃ©cnica Aeroespacial - Consejo Superior de Investigaciones CientÃ­ficas)
Chr. Hansen A/S	Chr. Hansen A/S
Chris Minion Laboratory at Iowa State University	Chris Minion Laboratory at Iowa State University
Cinvestav Campus Guanajuato	Cinvestav Campus Guanajuato
Colorado State University TB Vaccine Testing and Research Materials Contract	Colorado State University TB Vaccine Testing and Research Materials Contract
Colorado State University TB Vaccine Testing and Research NIH, NIAID Contract No. HHSN266200400091C	Colorado State University TB Vaccine Testing and Research NIH, NIAID Contract No. HHSN266200400091C
Columbia University Genome Center	Columbia University Genome Center
Combimatrix	Combimatrix
CombiMatrix	CombiMatrix
COMBIMATRIX	COMBIMATRIX
CombiMatrix Corporation	CombiMatrix Corporation
Combimatrix/ORNL	Combimatrix/ORNL
Conway lab	Conway lab
Cornell University Microarray Core Facility, T2 002B Vet Research Tower, Cornell University, Ithaca, NY 14853 USA	Cornell University Microarray Core Facility, T2 002B Vet Research Tower, Cornell University, Ithaca, NY 14853 USA
Custom	Custom
custom	custom
Dartmouth Medical School	Dartmouth Medical School
Degussa (Frankfurt, Germany)	Degussa (Frankfurt, Germany)
Department of Molecular Genetics, Groningen, the Netherlands	Department of Molecular Genetics, Groningen, the Netherlands
Department of Molecular Genetics, university of Groningen, the Netherlands	Department of Molecular Genetics, university of Groningen, the Netherlands
DIGITAL GENOMICS	DIGITAL GENOMICS
Digital Genomics, Seoul, Korea	Digital Genomics, Seoul, Korea
DKFZ, The Multi-Conditional Hybridization Intensity Processing System (M-CHiPS)	DKFZ, The Multi-Conditional Hybridization Intensity Processing System (M-CHiPS)
DSO/NCC lab	DSO/NCC lab
e-biogen (Seoul, South Korea)	e-biogen (Seoul, South Korea)
E-Biogen Inc.	E-Biogen Inc.
EMBL Genomic Core Facility	EMBL Genomic Core Facility
Environmental Sciences Division, Oak Ridge National Laboratory	Environmental Sciences Division, Oak Ridge National Laboratory
Eurofins MWG GmbH and Transcriptomic facility of CeBiTec University Bielefeld	Eurofins MWG GmbH and Transcriptomic facility of CeBiTec University Bielefeld
Eurogentec	Eurogentec
Eurogentec - parc industriel d'Ivoz-Ramet 21 - 4400 - Ivoz-Ramet - Belgium	Eurogentec - parc industriel d'Ivoz-Ramet 21 - 4400 - Ivoz-Ramet - Belgium
Eurogentec/Biochips Platform INSA Toulouse France	Eurogentec/Biochips Platform INSA Toulouse France
febit (Germany)	febit (Germany)
febit biomed gmbh	febit biomed gmbh
Febit Biomed GmbH, Heidelberg, Germany	Febit Biomed GmbH, Heidelberg, Germany
Fischetti Laboratory, Rockefeller University	Fischetti Laboratory, Rockefeller University
Fraunhofer Institute for Biomedical Research (Potsdam, Germany)	Fraunhofer Institute for Biomedical Research (Potsdam, Germany)
Frontier Microbial Genomics and Applications Center	Frontier Microbial Genomics and Applications Center
GEM (Genome Encyclopedia of Microbes)	GEM (Genome Encyclopedia of Microbes)
GeneFrontier Corporation	GeneFrontier Corporation
GeneScan	GeneScan
Genome Sequencing Center, Washington University School of Medicine	Genome Sequencing Center, Washington University School of Medicine
Genomics Core Facility, National Microbiology Laboratory, Canadian Science Centre for Human and Animal Health, Public Health Agency of Canada.	Genomics Core Facility, National Microbiology Laboratory, Canadian Science Centre for Human and Animal Health, Public Health Agency of Canada.
Gill, Steven, R.; SUNY-Buffalo, Center of Excellence in Bioinformatics and Life Sciences, Infectious Disease and Genomics, Buffalo. NY, United States; (716) 881-8956; srgill@buffalo.edu	Gill, Steven, R.; SUNY-Buffalo, Center of Excellence in Bioinformatics and Life Sciences, Infectious Disease and Genomics, Buffalo. NY, United States; (716) 881-8956; srgill@buffalo.edu
Gill, Steven, R.; University of Rochester, Department of Microbiology and the Eastman Institute for Oral Health, University of Rochester Medical Center, Rochester, NY 14642. Steven_Gill@urmc.rochester.edu	Gill, Steven, R.; University of Rochester, Department of Microbiology and the Eastman Institute for Oral Health, University of Rochester Medical Center, Rochester, NY 14642. Steven_Gill@urmc.rochester.edu
GPC Biotech	GPC Biotech
Gross Lab UCSF	Gross Lab UCSF
Grossman lab	Grossman lab
Grossman Lab	Grossman Lab
Grossman Lab / MIT	Grossman Lab / MIT
Guelph Research and Development Centre	Guelph Research and Development Centre
Harvard Medical School	Harvard Medical School
Helmholtz Centre for Infection Research, Array Facility	Helmholtz Centre for Infection Research, Array Facility
Howard Shuman Laboratory, Columbia University Medica School	Howard Shuman Laboratory, Columbia University Medica School
HZI microarray facility	HZI microarray facility
IAH	IAH
in house by THe Dow Chemical Company	in house by THe Dow Chemical Company
Institut fÃ¼r Biotechnologie 1	Institut fÃ¼r Biotechnologie 1
Institut Pasteur	Institut Pasteur
Institut Pasteur Paris France	Institut Pasteur Paris France
Institute for Environmental Genomics, University of Oklahoma, USA	Institute for Environmental Genomics, University of Oklahoma, USA
Institute for Hygiene and Microbiology, University of Wuerzburg	Institute for Hygiene and Microbiology, University of Wuerzburg
Institute of Food Research, Norwich, UK	Institute of Food Research, Norwich, UK
Institute of Food research, Norwich, UK	Institute of Food research, Norwich, UK
Institute of Pathogen Biology, Chinese Academy of Medical Sciences	Institute of Pathogen Biology, Chinese Academy of Medical Sciences
Instituto de QuÃ­mica da Universidade de SÃ£o Paulo (IQ-USP)	Instituto de QuÃ­mica da Universidade de SÃ£o Paulo (IQ-USP)
Integrated Genomics Chicago Illinois	Integrated Genomics Chicago Illinois
IPMC	IPMC
IQ-USP microarray facility	IQ-USP microarray facility
James C. Liao's Metabolic Engineering Laboratory, UCLA	James C. Liao's Metabolic Engineering Laboratory, UCLA
J. Craig Venter Institute	JCVI
J. Craig Venter Institute (TIGR - www.tigr.org)	JCVI
JCVI PFGRC	JCVI
JCVI-PFGRC	JCVI
NIAIDâ€™s Pathogen Functional Genomics Resource Center, managed and funded by Division of Microbiology and Infectious Diseases, NIAID, NIH, DHHS and operated by the J. Craig Venter Institute	JCVI
Pathogen Functional Genomics Resource Center	JCVI
Pathogen Functional Genomics Resource Center (PFGRC) at the JCVI	JCVI
PFGRC	JCVI
PFGRC / J. Craig Venter Institute (TIGR)	JCVI
PFGRC, The Institute for Genomic Research	JCVI
The Barbara MethÃ© Laboratory of The Institute for Genomic Research (now the J Craig Venter Institute)	JCVI
The Institute for Genomic Research (TIGR)	JCVI
The Pathogen Functional Genomic Resource Center (PFGRC)	JCVI
TIGR	JCVI
TIGR PFGRC	JCVI
TIGR. The Institute for Genomic Research	JCVI
TIGR/J. Craig Venter Institute	JCVI
JCVI-Nierman Lab	JCVI-Nierman Lab
Jizhong Zhou - Oak Ridge National Laboratories	Jizhong Zhou - Oak Ridge National Laboratories
Jizhong Zhou,Â Institute for Environmental Genomics, University of Oklahoma, Norman, OK	Jizhong Zhou,Â Institute for Environmental Genomics, University of Oklahoma, Norman, OK
Joe Zhou	Joe Zhou
Joe,Zhou	Joe,Zhou
Johns Hopkins University microarray core facility	Johns Hopkins University microarray core facility
Kaken geneqs (JAPAN)	Kaken geneqs (JAPAN)
KakenGeneqs	KakenGeneqs
Keasling Lab, Berkeley, CA	Keasling Lab, Berkeley, CA
Khodursky lab, Univ. of Minnesota, USA	Khodursky lab, Univ. of Minnesota, USA
KTH Microarray Center, Sweden (Stockholm)	KTH Microarray Center, Sweden (Stockholm)
LaboratÃ³rio de GenÃ´mica Estrutural e Funcional - NÃºcleo Integrado de Biotecnologia - Universidade de Mogi das Cruzes	LaboratÃ³rio de GenÃ´mica Estrutural e Funcional - NÃºcleo Integrado de Biotecnologia - Universidade de Mogi das Cruzes
Laboratory of Dr. Marcel Behr Molecular Epidemiology of Infectious Diseases Montreal General Hospital Research Institute McGill University Health Center Montreal, Quebec, Canada	Laboratory of Dr. Marcel Behr Molecular Epidemiology of Infectious Diseases Montreal General Hospital Research Institute McGill University Health Center Montreal, Quebec, Canada
Laboratory of Dr. Stintzi	Laboratory of Dr. Stintzi
Laboratory of Functional Genomics, Nara Institute of Science and Technology	Laboratory of Functional Genomics, Nara Institute of Science and Technology
Liao lab	Liao lab
Margrete Solheim (margrete.solheim@umb.no)	Margrete Solheim (margrete.solheim@umb.no)
Matsunaga Lab.	Matsunaga Lab.
Michigan State University Research Technology Support Facility	Michigan State University Research Technology Support Facility
Micro Array Department (MAD), University of Amsterdam, The Netherlands	Micro Array Department (MAD), University of Amsterdam, The Netherlands
Microarrary, Inc.	Microarrary, Inc.
Microarray and Proteomics Facility, Dept. of Biological Sciences, U Alberta, Edmonton, Canada	Microarray and Proteomics Facility, Dept. of Biological Sciences, U Alberta, Edmonton, Canada
Microarray Core Facility of the Institute of Molecular Biology, Academia Sinica, TW	Microarray Core Facility of the Institute of Molecular Biology, Academia Sinica, TW
Microarray Core Facility. University of California, Davis	Microarray Core Facility. University of California, Davis
Microarray department (MAD) Amsterdam, www.microarray,nl	Microarray department (MAD) Amsterdam, www.microarray,nl
Microarray department (MAD) Amsterdam, www.microarray.nl	Microarray department (MAD) Amsterdam, www.microarray.nl
Microarray Facility, Prostate Centre at Vancouver General Hospital	Microarray Facility, Prostate Centre at Vancouver General Hospital
Microarray Inc.	Microarray Inc.
Microarrays Inc	Microarrays Inc
Microarrays Inc, Huntsville, AL (USA)	Microarrays Inc, Huntsville, AL (USA)
Microarrays Inc.	Microarrays Inc.
Microarrays, Inc.	Microarrays, Inc.
Microbial Ecology and Functional Genomics Laboratory, Environmental Sciences Division, Oak Ridge National Laboratory, Oak Ridge, TN	Microbial Ecology and Functional Genomics Laboratory, Environmental Sciences Division, Oak Ridge National Laboratory, Oak Ridge, TN
Microbial Genomics Group, Max Planck Institute for Marine Microbiology	Microbial Genomics Group, Max Planck Institute for Marine Microbiology
Micromon	Micromon
Molecular Ecology laboratory at Centro de AstrobiologÃ­a	Molecular Ecology laboratory at Centro de AstrobiologÃ­a
Molecular Gene Technics, Department of Genetic Resources Technology, Faculty of Agriculture, Kyushu University, Fukuoka, Japan.	Molecular Gene Technics, Department of Genetic Resources Technology, Faculty of Agriculture, Kyushu University, Fukuoka, Japan.
Molecular Resource Center, University of Tenessee Health Sciences Center	Molecular Resource Center, University of Tenessee Health Sciences Center
Molecular Resource Center, University of Tennessee Health Science Center	Molecular Resource Center, University of Tennessee Health Science Center
MolGen	MolGen
MolGen, Groningen	MolGen, Groningen
MPIIB	MPIIB
MPIIB Core Facility Microarray	MPIIB Core Facility Microarray
MWG Biotech	MWG Biotech
MWG Biotech, Inc.	MWG Biotech, Inc.
MWG/MPG(Max Planck Insitute for Infection Biology)	MWG/MPG(Max Planck Insitute for Infection Biology)
MWG-UNAM	MWG-UNAM
MYcroarray	MYcroarray
Mycroarray	Mycroarray
MYcroarray , MI. USA.	MYcroarray , MI. USA.
Mycroarray, Ann Arbor, MI, USA	Mycroarray, Ann Arbor, MI, USA
MYcroarray, Inc. (Ann Arbor, Michigan).	MYcroarray, Inc. (Ann Arbor, Michigan).
Mycroarray, MI, USA	Mycroarray, MI, USA
MYcroarray, MI. USA.	MYcroarray, MI. USA.
MYcroarray, now Daicel Arbor Biosciences	MYcroarray, now Daicel Arbor Biosciences
MYcroarray.com	MYcroarray.com
Mycroarray.com	Mycroarray.com
Mycroarray.com (Michigan, USA)	Mycroarray.com (Michigan, USA)
MYcroarray.com Ann Arbor, MI, USA	MYcroarray.com Ann Arbor, MI, USA
MYcroarray.com, Ann Arbor, MI	MYcroarray.com, Ann Arbor, MI
MYcroarray.com, Ann Arbor, MI, USA	MYcroarray.com, Ann Arbor, MI, USA
MYcroarrays, LLC (Ann Arbor, MI, USA)	MYcroarrays, LLC (Ann Arbor, MI, USA)
National Animal Disease Center, Ames, IA: Dr. John P. Bannantine	National Animal Disease Center, Ames, IA: Dr. John P. Bannantine
National Animal Disease Center, USDA-ARS	National Animal Disease Center, USDA-ARS
National Engineering Research Center for Beijing Biochip Technology(CapitalBio corporation), Beijing, China.	National Engineering Research Center for Beijing Biochip Technology(CapitalBio corporation), Beijing, China.
National Research Council, Canada	National Research Council, Canada
NCSU Kelly Group	NCSU Kelly Group
NCSU Kelly group	NCSU Kelly group
NIAID Microarray Research Facility (NIH/NIAID)	NIAID Microarray Research Facility (NIH/NIAID)
NimbleExpress	NimbleExpress
NimbleGen	NimbleGen
Nimblegen	NimbleGen
NimbleGen Inc.	NimbleGen
Nimblegen Systems	NimbleGen
NimbleGen Systems Inc.	NimbleGen
NimbleGen systems inc.	NimbleGen
NimbleGen Systems, Inc	NimbleGen
NimbleGen Systems, Inc.	NimbleGen
NimbleGen, Inc.	NimbleGen
NimbleGene	NimbleGen
Roche (NimbleGen, Inc.)	NimbleGen
Roche Nimblegen	NimbleGen
Roche NimbleGen	NimbleGen
Roche NimbleGen Systems Inc.	NimbleGen
Roche NimbleGen, Inc.	NimbleGen
Roche Nimblegen, Inc.	NimbleGen
Roche-NimbleGen	NimbleGen
Non-commercial	Non-commercial
Not provided	Not provided
Now manufactured by CustomArray Inc, WA, USA	Now manufactured by CustomArray Inc, WA, USA
NRC-BRI	NRC-BRI
NRC-IBS	NRC-IBS
Nucleomics core VIB	Nucleomics core VIB
Oak Ridge National Laboratory	Oak Ridge National Laboratory
Ocimum Biosolutions	Ocimum Biosolutions
Oligo library designed/synthesized by Operon, Inc. Arrays printed by Center For Gene Expression Profiling (CGEP) at the Boyce Thompson Institute	Oligo library designed/synthesized by Operon, Inc. Arrays printed by Center For Gene Expression Profiling (CGEP) at the Boyce Thompson Institute
Oligonucleotide probes synthesised by Geneworks (Illumina Oligator), Microarrays printed by The Australian Genome Research Facility	Oligonucleotide probes synthesised by Geneworks (Illumina Oligator), Microarrays printed by The Australian Genome Research Facility
Oligonucleotide probes synthesized by Geneworks (Illumina Oligator). Microarrays printed by The Australian Genome Research Facility.	Oligonucleotide probes synthesized by Geneworks (Illumina Oligator). Microarrays printed by The Australian Genome Research Facility.
Oligonucleotide probes were designed and synthesized by Qiagen Operon (Valencia, CA) and were printed at Microarrays Inc (Nashville, TX; http://microarrays.com).	Oligonucleotide probes were designed and synthesized by Qiagen Operon (Valencia, CA) and were printed at Microarrays Inc (Nashville, TX; http://microarrays.com).
oligonucleotides were commercially synthesized without modification by MWG Biotech Inc. (High Point, NC), Dr. Zhou from University of Oklahoma spotted the oligos into arrays	oligonucleotides were commercially synthesized without modification by MWG Biotech Inc. (High Point, NC), Dr. Zhou from University of Oklahoma spotted the oligos into arrays
Oligonucleotides were spotted on glass microarrays at Microarrays Inc., Huntsville,USA, with oligo sets designed and provided by Drs. J. Scott and K. McIver at Emory University School of Medicine, Atlanta, Georgia USA.	Oligonucleotides were spotted on glass microarrays at Microarrays Inc., Huntsville,USA, with oligo sets designed and provided by Drs. J. Scott and K. McIver at Emory University School of Medicine, Atlanta, Georgia USA.
Operon	Operon
Operon (Cologne, Germany)	Operon (Cologne, Germany)
Operon (Cologne, Germany) and Microarrays Inc. (Huntsville, USA)	Operon (Cologne, Germany) and Microarrays Inc. (Huntsville, USA)
Operon and Microarrays, Inc	Operon and Microarrays, Inc
Operon Biotechnologies	Operon Biotechnologies
Operon Biotechnologies, Inc.	Operon Biotechnologies, Inc.
Operon Technologies	Operon Technologies
ORNL	ORNL
Oxford Gene Technologies (OGT)	Oxford Gene Technologies (OGT)
Oxford Gene Technology	Oxford Gene Technology
Oxford Gene Technology (Oxford, UK)	Oxford Gene Technology (Oxford, UK)
Oxford Gene Technology, Begbroke Science Park, Sandy Lane, Yarnton, Oxford, OX5 1PF, United Kingdom	Oxford Gene Technology, Begbroke Science Park, Sandy Lane, Yarnton, Oxford, OX5 1PF, United Kingdom
Pancholi Laboratory, OSU, Columbus; Public Health Res Institute-Newark	Pancholi Laboratory, OSU, Columbus; Public Health Res Institute-Newark
Pancholi Laboratory, Public Health Research Institute	Pancholi Laboratory, Public Health Research Institute
Pathogen Functional Genome Resource Center	Pathogen Functional Genome Resource Center
Postgenome Lab (RIPCM)	Postgenome Lab (RIPCM)
John,,Matese; Lewis-Sigler Institute for Integrative Genomics, Carl Icahn Laboratory, Room 135, Princeton, NJ, United States; (609) 258-8309; jcmatese@genomics.princeton.edu	Princeton
S. Tavazoie/Princeton University	Princeton
Produce Safety and Microbiology, USDA-ARS, Albany CA	Produce Safety and Microbiology, USDA-ARS, Albany CA
Produce Safety and Microbiology, USDA-ARS, Albany, CA	Produce Safety and Microbiology, USDA-ARS, Albany, CA
Progenika	Progenika
Progenika Biopharma	Progenika Biopharma
Public Health Agency of Canada	Public Health Agency of Canada
QIAGEN-Operon	QIAGEN-Operon
Research Technology Support Facility at Michigan State University, East Lansing, Michigan	Research Technology Support Facility at Michigan State University, East Lansing, Michigan
RIBOBIO	RIBOBIO
Robert Burnap Oklahoma State University, Lou Sherman Purdue University	Robert Burnap Oklahoma State University, Lou Sherman Purdue University
Rowett Institute of Nutrition and Health	Rowett Institute of Nutrition and Health
RZPD Berlin, Germany	RZPD Berlin, Germany
Sao Paulo State University (UNESP) Jaboticabal Campus. Laboratory of Biochemistry of microorganisms and plants (LBMP).	Sao Paulo State University (UNESP) Jaboticabal Campus. Laboratory of Biochemistry of microorganisms and plants (LBMP).
Scienion AG, Berlin, Germany	Scienion AG, Berlin, Germany
SCKCEN Genomic Platform	SCKCEN Genomic Platform
Scottish Crop Research Institute	Scottish Crop Research Institute
Seattle Biomedical Research Institute	Seattle Biomedical Research Institute
Seccion de Chips de DNA-SCSIE (Universitat de Valencia)	Seccion de Chips de DNA-SCSIE (Universitat de Valencia)
Shanghai Biochip Co., Ltd	Shanghai Biochip Co., Ltd
Sidney Kimmel Cancer Center	Sidney Kimmel Cancer Center
Sigma Genosys	Sigma Genosys
Sigma-Genosys	Sigma-Genosys
SKCC	SKCC
Slayden Lab, CSU & Williams Lab, LSU	Slayden Lab, CSU & Williams Lab, LSU
Southern Alberta Microarray Facility	Southern Alberta Microarray Facility
Splitter	Splitter
Catherine,,Ball; Stanford University School of Medicine, Department of Genetics, CCSR Room 2255b, Stanford, CA, USA, 94305; 650-498-6012; ball@genome.stanford.edu	Stanford
Gavin,,Sherlock; School of Medicine, Department of Genetics, Stanford, CA, United States, 94305; 650-498-6012; sherlock@genome.stanford.edu	Stanford
Janos,,Demeter; Dept. Genetics, CCSR 2255, Stanford, CA, USA, 94305; 726-0075; jdemeter@genome.stanford.edu	Stanford
Stanford	Stanford
Stanford Functional Genomics Facility	Stanford
Stanford Functional Genomics Facility (Stanford CA) in conjunction with The Myxococcus Microarray Consortium.	Stanford
Stanford Functional Genomics Facility, Stanford School of Medicine	Stanford
Stanford University	Stanford
Stanford, CA	Stanford
Tina, Boussard. Stanford University, School of Medicine, Department of Genetics. Stanford, CA 94305 United States. Phone: 650-736-0077. Email: boussard@genome.stanford.edu	Stanford
Tina,,Boussard; School of Medicine, Department of Genetics, Stanford, CA, United States, 94305; 650-736-0077; boussard@genome.stanford.edu	Stanford
State Key Laboratory for Molecular Virology and Genetic Engineering, Chinese Center for Disease Control and Prevention	State Key Laboratory for Molecular Virology and Genetic Engineering, Chinese Center for Disease Control and Prevention
State Key laboratory of Pathogen and Biosecurity, Institute of Microbiology and Epidemiology, Academy of Military Medical Sciences	State Key laboratory of Pathogen and Biosecurity, Institute of Microbiology and Epidemiology, Academy of Military Medical Sciences
STEYN LAB (http://www.k-rith.org/)	STEYN LAB (http://www.k-rith.org/)
Sunbiotech Company (Beijing, China)	Sunbiotech Company (Beijing, China)
T. R. Klaenhammer laboratory and Genomics Sciences Laboratory at NC State University	T. R. Klaenhammer laboratory and Genomics Sciences Laboratory at NC State University
TAG, Institut Pasteur de Lille	TAG, Institut Pasteur de Lille
TAKARA	TAKARA
Takara	Takara
TaKaRa Bio	TaKaRa Bio
Takara Bio Inc.	Takara Bio Inc.
TaKaRa BIO INC.	TaKaRa BIO INC.
Takara Bio, Japan	Takara Bio, Japan
Takara Bio.	Takara Bio.
TAKARA Biotech, China	TAKARA Biotech, China
TB Vaccine Testing and Research Material Contract HHSN266200400091c	TB Vaccine Testing and Research Material Contract HHSN266200400091c
The Australian Genomics Research Facility	The Australian Genomics Research Facility
The Australian Genomics Research Facility.	The Australian Genomics Research Facility.
The Bacterial Microarray Group at St George's, University of London (BÂµG@S)	The Bacterial Microarray Group at St George's, University of London (BÂµG@S)
The Bioinformatics and Molecular Regulation Laboratory, Zhejiang University	The Bioinformatics and Molecular Regulation Laboratory, Zhejiang University
The Center for Applied Genomics at the Public Health Research Insitute of UMDNJ	The Center for Applied Genomics at the Public Health Research Insitute of UMDNJ
The Institute for Genomic Research	The Institute for Genomic Research
The microarray core facility in Washington University	The microarray core facility in Washington University
The Microarray Facility of the Prostate Centre at Vancouver General Hospital	The Microarray Facility of the Prostate Centre at Vancouver General Hospital
TNO	TNO
Tufts New England Medical Center Expression Array Core	Tufts New England Medical Center Expression Array Core
UBEC	UBEC
UBEC, School of Biosciences, University of Birmingham, Birmingham, UK	UBEC, School of Biosciences, University of Birmingham, Birmingham, UK
UCSF Center for Advanced Technology (CAT)	UCSF Center for Advanced Technology (CAT)
UnitÃ© des Rickettsies CNRS UMR 6020 and Institut de Pharmacologie MolÃ©culaire et Cellulaire UMR 6097 CNRS/UNSA	UnitÃ© des Rickettsies CNRS UMR 6020 and Institut de Pharmacologie MolÃ©culaire et Cellulaire UMR 6097 CNRS/UNSA
UnitÃ© des Rickettsies, CNRS-UMR6020, IFR48, FacultÃ© de MÃ©decine, 27, Bd Jean Moulin, Marseille, France	UnitÃ© des Rickettsies, CNRS-UMR6020, IFR48, FacultÃ© de MÃ©decine, 27, Bd Jean Moulin, Marseille, France
Univerisity of Wisconsin Gene Expression Center	Univerisity of Wisconsin Gene Expression Center
UniversitÃ Cattolica del Sacro Cuore, Piacenza and Cremona, Italy	UniversitÃ Cattolica del Sacro Cuore, Piacenza and Cremona, Italy
University of Alberta	University of Alberta
University of Alberta (Canada) Department of Biological Sciences Microarray and Proteomics Facility	University of Alberta (Canada) Department of Biological Sciences Microarray and Proteomics Facility
University of Alberta, Department of Biological Sciences, Microarray and Proteomics Facillity	University of Alberta, Department of Biological Sciences, Microarray and Proteomics Facillity
University of California, Santa Cruz	University of California, Santa Cruz
University of Davis	University of Davis
university of Groningen	university of Groningen
University of Groningen	University of Groningen
University of Illinois Functional Genomics Center Microarray Facility	University of Illinois Functional Genomics Center Microarray Facility
University of Illinois W.M. Keck Center for Comparative and Functional Genomics	University of Illinois W.M. Keck Center for Comparative and Functional Genomics
University of Minnesota - Chemical Engineering and Materials Science - Hu lab	University of Minnesota - Chemical Engineering and Materials Science - Hu lab
University of Minnesota Biomedical Genomics Center Microarray Facility	University of Minnesota Biomedical Genomics Center Microarray Facility
University of Nebraska-Lincoln, Department of Food Science and Technology	University of Nebraska-Lincoln, Department of Food Science and Technology
University of Nottingham	University of Nottingham
University of Stuttgart, Institute of Technical Biochemistry, Allmandring 31, 70569 Stuttgart	University of Stuttgart, Institute of Technical Biochemistry, Allmandring 31, 70569 Stuttgart
University of Surrey	University of Surrey
University of Surrey http://www2.surrey.ac.uk/fhms/microarrays/	University of Surrey http://www2.surrey.ac.uk/fhms/microarrays/
University of Verona - Scientific and Technological Department - Plant Functional Genomics Centre	University of Verona - Scientific and Technological Department - Plant Functional Genomics Centre
University of WÃ¼rzburg	University of WÃ¼rzburg
University of Wuerzburg	University of Wuerzburg
UT Southwestern Medical Center	UT Southwestern Medical Center
Veterinary Research Institute, Brno, Czech Republic, Institute of Microbiology, Prague, Czech Republic	Veterinary Research Institute, Brno, Czech Republic, Institute of Microbiology, Prague, Czech Republic
VIB Microarray Facility	VIB Microarray Facility
VIMSS	VIMSS
Voskuil Laboratory	Voskuil Laboratory
Voskuil laboratory, University of Colorado Denver	Voskuil laboratory, University of Colorado Denver
Washington University Genome Sequencing Center	Washington University Genome Sequencing Center
Washington University Microarray Core Genome Sequencing Center	Washington University Microarray Core Genome Sequencing Center
Washington University School of Medicine	Washington University School of Medicine
Wendisch lab in FZ Julich	Wendisch lab in FZ Julich
Western Regional Center of Excellence (WRCE) Pathogen Expression Core (Arizona State University)	Western Regional Center of Excellence (WRCE) Pathogen Expression Core (Arizona State University)
WUSTL genomics facility	WUSTL genomics facility
www.MYcroarray.com, Ann Arbor, MI, USA	www.MYcroarray.com, Ann Arbor, MI, USA
Zhou Lab, OakRidge National Laboratory	Zhou Lab, OakRidge National Laboratory
70mer oligodeoxyribonucleotides, covering all 2857 open reading frames of the L. monocytogenes EGDe, were ordered from Operon Biotechnologies (Cologne, Germany). Oligos were spotted on the slides by BioCat GmbH (Heidelberg, Germany).	70mer oligodeoxyribonucleotides, covering all 2857 open reading frames of the L. monocytogenes EGDe, were ordered from Operon Biotechnologies (Cologne, Germany). Oligos were spotted on the slides by BioCat GmbH (Heidelberg, Germany).

## Sheet: Table S4
GSM	Associated GSE
GSM8131975	GSE261004
GSM8131957	GSE261004
GSM8131945	GSE261004
GSM8131976	GSE261004
GSM8131969	GSE261004
GSM8131941	GSE261004
GSM8131943	GSE261004
GSM8131963	GSE261004
GSM8131970	GSE261004
GSM8131972	GSE261004
GSM8131949	GSE261004
GSM8131973	GSE261004
GSM8131939	GSE261004
GSM8131959	GSE261004
GSM8131953	GSE261004
GSM8217208	GSE264375
GSM8131955	GSE261004
GSM8131967	GSE261004
GSM8131968	GSE261004
GSM8131971	GSE261004
GSM8131947	GSE261004
GSM8131961	GSE261004
GSM8131974	GSE261004
GSM8131951	GSE261004
GSM8131965	GSE261004
